# Supplementary material for: Cytokines and Chemokines in Breastmilk of SARS-CoV-2 Infected or COVID-19 Vaccinated Mothers
Source: Vaccines (Basel). 2022 Nov 24;10(12):2001. doi: 10.3390/vaccines10122001 (PMC9784508; doi:10.3390/vaccines10122001)
Supplement: Supplementary file 1 [file vaccines-10-02001-s001.zip]

Archive with 1 entries (1 files):
- vaccines-2036574-supplementary.pdf
